# Supplementary material for: Genome sequencing and functional analysis of a multipurpose medicinal herb Tinospora cordifolia (Giloy)
Source: Sci Rep. 2024 Feb 2;14:2799. doi: 10.1038/s41598-024-53176-z (PMC10837142; doi:10.1038/s41598-024-53176-z)
Supplement: Supplementary file 2 — Supplementary Information 2. [file 41598_2024_53176_MOESM2_ESM.xlsx]

## Sheet: Table S6
Supplementary Table S6. KEGG enrichment analysis of genes presented in T. cordifolia
KEGG Pathway	No. of genes
Ribosome	114
Spliceosome	91
Protein processing in endoplasmic reticulum	72
Ubiquitin mediated proteolysis	53
Nucleocytoplasmic transport	52
Endocytosis	52
Oxidative phosphorylation	51
Ribosome biogenesis in eukaryotes	50
RNA degradation	46
Cysteine and methionine metabolism	44
mRNA surveillance pathway	44
Purine metabolism	41
Nucleotide excision repair	41
Amino sugar and nucleotide sugar metabolism	38
Glycerophospholipid metabolism	38
Plant hormone signal transduction	38
MAPK signaling pathway - plant	35
Glycolysis / Gluconeogenesis	34
Pyruvate metabolism	34
Peroxisome	34
Proteasome	33
Glycine, serine and threonine metabolism	32
Lysosome	32
N-Glycan biosynthesis	31
Porphyrin metabolism	31
Pyrimidine metabolism	30
Starch and sucrose metabolism	30
Glyoxylate and dicarboxylate metabolism	28
Terpenoid backbone biosynthesis	28
Alanine, aspartate and glutamate metabolism	27
Glycerolipid metabolism	26
Inositol phosphate metabolism	26
Plant-pathogen interaction	26
Phagosome	25
Various types of N-glycan biosynthesis	24
Carbon fixation in photosynthetic organisms	24
Protein export	24
Base excision repair	24
Photosynthesis	23
Phenylalanine, tyrosine and tryptophan biosynthesis	23
Aminoacyl-tRNA biosynthesis	23
Basal transcription factors	23
DNA replication	23
Homologous recombination	23
Ubiquinone and other terpenoid-quinone biosynthesis	22
Arginine and proline metabolism	22
ATP-dependent chromatin remodeling	22
Autophagy - other	21
Phosphatidylinositol signaling system	20
Ascorbate and aldarate metabolism	19
Arginine biosynthesis	19
Valine, leucine and isoleucine degradation	19
Glutathione metabolism	19
Circadian rhythm - plant	19
Citrate cycle TCA cycle	18
Glycosylphosphatidylinositol	18
Pantothenate and CoA biosynthesis	18
Carotenoid biosynthesis	18
RNA polymerase	18
Efferocytosis	18
Steroid biosynthesis	17
Tyrosine metabolism	17
Tryptophan metabolism	17
Propanoate metabolism	17
Motor proteins	17
Pentose phosphate pathway	16
Fatty acid biosynthesis	16
beta-Alanine metabolism	16
Methane metabolism	16
Mismatch repair	16
SNARE interactions in vesicular transport	16
Pentose and glucuronate interconversions	15
Fructose and mannose metabolism	15
alpha-Linolenic acid metabolism	15
Phenylpropanoid biosynthesis	15
Polycomb repressive complex	15
Viral life cycle - HIV-1	15
Galactose metabolism	14
Fatty acid degradation	14
Nicotinate and nicotinamide metabolism	14
Lipoic acid metabolism	14
Folate biosynthesis	14
Sulfur metabolism	14
Isoquinoline alkaloid biosynthesis	14
Biosynthesis of various plant secondary metabolites	14
Photosynthesis - antenna proteins	12
Butanoate metabolism	12
Cutin, suberine and wax biosynthesis	11
Cyanoamino acid metabolism	11
Thiamine metabolism	11
Nitrogen metabolism	11
Valine, leucine and isoleucine biosynthesis	10
Riboflavin metabolism	10
Histidine metabolism	9
Selenocompound metabolism	9
Sphingolipid metabolism	9
One carbon pool by folate	9
Brassinosteroid biosynthesis	9
Tropane, piperidine and pyridine alkaloid biosynthesis	9
Sulfur relay system	9
Lipopolysaccharide biosynthesis	8
Diterpenoid biosynthesis	8
Flavonoid biosynthesis	8
Lysine biosynthesis	7
Other glycan degradation	7
Arachidonic acid metabolism	7
Vitamin B6 metabolism	7
Biotin metabolism	7
Biosynthesis of unsaturated fatty acids	7
Zeatin biosynthesis	6
Sesquiterpenoid and triterpenoid biosynthesis	6
ABC transporters	6
Non-homologous end-joining	6
Fatty acid elongation	5
Other types of O-glycan biosynthesis	5
Stilbenoid, diarylheptanoid and gingerol biosynthesis	5
Linoleic acid metabolism	4
Glucosinolate biosynthesis	4
Phosphonate and phosphinate metabolism	3
Monoterpenoid biosynthesis	3
Isoflavonoid biosynthesis	3
Flavone and flavonol biosynthesis	2
Betalain biosynthesis	2
Neomycin, kanamycin and gentamicin biosynthesis	1
Exopolysaccharide biosynthesis	1
Anthocyanin biosynthesis	1
Biosynthesis of various alkaloids	1

## Sheet: Table S7
Supplementary Table S7. COG enrichment analysis of genes presented in T. cordifolia
COG categories	Number of genes
Function unknown	4593
Signal transduction mechanisms	1575
Posttranslational modification, protein turnover, chaperones	1422
Carbohydrate transport and metabolism	1203
Transcription	1175
Secondary metabolites biosynthesis, transport and catabolism	836
Translation, ribosomal structure and biogenesis	823
Intracellular trafficking, secretion, and vesicular transport	716
Energy production and conversion	671
RNA processing and modification	636
Amino acid transport and metabolism	580
Lipid transport and metabolism	566
Replication, recombination and repair	532
Inorganic ion transport and metabolism	400
Cell cycle control, cell division, chromosome partitioning	268
Cytoskeleton	262
Cell wall/membrane/envelope biogenesis	243
Coenzyme transport and metabolism	186
Chromatin structure and dynamics	181
Nucleotide transport and metabolism	177
Defense mechanisms	170
Extracellular structures	41
Nuclear structure	39
Cell motility	1

## Sheet: Table S8
Supplementary Table S8. GO categories annotation of T. cordifolia coding genes
A. Biological Processes
GO term ID	Description	P Value
GO:0022613	ribonucleoprotein complex biogenesis	<2.2e-16
GO:0032259	methylation	<2.2e-16
GO:0034660	ncRNA metabolic process	<2.2e-16
GO:0006605	protein targeting	0.003064
GO:0051604	protein maturation	0.0026563
GO:0006413	translational initiation	0.0020966
GO:0042737	drug catabolic process	0.001968
GO:1903509	liposaccharide metabolic process	0.0013583
GO:0006397	mRNA processing	0.0012922
GO:0010257	NADH dehydrogenase complex assembly	0.00085956
GO:0090305	nucleic acid phosphodiester bond hydrolysis	0.00072088
GO:0071826	ribonucleoprotein complex subunit organization	0.00066124
GO:0016192	vesicle-mediated transport	0.00018931
GO:0008380	RNA splicing	1.2873e-05
GO:0043543	protein acylation	1.237e-05
GO:0002181	cytoplasmic translation	1.7735e-06
GO:0018193	peptidyl-amino acid modification	4.5162e-07
GO:0140053	mitochondrial gene expression	5.0923e-08
GO:0072657	protein localization to membrane	2.3439e-08
GO:0006414	translational elongation	1.3976e-08
GO:0042157	lipoprotein metabolic process	1.7358e-09
GO:0070085	glycosylation	8.2483e-10
GO:0009100	glycoprotein metabolic process	5.7731e-11
GO:0009451	RNA modification	1.088e-14
B. Cellular Components
GO term ID	Description	P Value
GO:0030684	preribosome	1.6814e-09
GO:0005840	ribosome	1.3801e-08
GO:0048475	coated membrane	1.6168e-05
GO:0030964	NADH dehydrogenase complex	6.9199e-05
GO:1990204	oxidoreductase complex	0.00038497
GO:0005730	nucleolus	0.0005845
GO:0030135	coated vesicle	0.00066908
GO:0070469	respiratory chain	0.0021597
GO:0019866	organelle inner membrane	0.0040143
GO:0005802	trans-Golgi network	0.0041852
GO:0044445	cytosolic part	0.0042422
GO:0005905	clathrin-coated pit	0.0058318
GO:1905354	exoribonuclease complex	0.0067093
GO:0005798	Golgi-associated vesicle	0.0079591
C. Molecular Functions
GO term ID	Description	P Value
GO:0016741	transferase activity, transferring one-carbon groups	<2.2e-16
GO:0003735	structural constituent of ribosome	2.4796e-10
GO:0008135	translation factor activity, RNA binding	5.3853e-08
GO:0003729	mRNA binding	1.7239e-05
GO:0000049	tRNA binding	2.0079e-05
GO:0140098	catalytic activity, acting on RNA	6.4799e-05
GO:0004386	helicase activity	0.00021361
GO:0016853	isomerase activity	0.00053481
GO:0017056	structural constituent of nuclear pore	0.00089885
GO:0019843	rRNA binding	0.0010554

## Sheet: Table S11
Supplementary Table S11. GO categories annotation of positive selected genes
A. Biological Processes
Gene Set	Description	P Value
GO:0009100	glycoprotein metabolic process	2.6976e-09
GO:0032259	methylation	3.3474e-08
GO:0070085	glycosylation	3.9682e-08
GO:0034660	ncRNA metabolic process	1.9081e-07
GO:0022613	ribonucleoprotein complex biogenesis	4.0006e-06
GO:0016192	vesicle-mediated transport	0.0014745
GO:0006643	membrane lipid metabolic process	0.0022562
GO:0042157	lipoprotein metabolic process	0.0027315
GO:1903509	liposaccharide metabolic process	0.0047413
GO:0010256	endomembrane system organization	0.0048956
GO:0009451	RNA modification	0.0051848
GO:0008380	RNA splicing	0.0066104
GO:0061919	process utilizing autophagic mechanism	0.010638
GO:0006397	mRNA processing	0.014751
GO:0072657	protein localization to membrane	0.017261
GO:0031503	protein-containing complex localization	0.018138
GO:0048268	clathrin coat assembly	0.019555
GO:0005996	monosaccharide metabolic process	0.021342
GO:0051169	nuclear transport	0.023295
GO:0007033	vacuole organization	0.027504
B. Cellular Components
Gene Set	Description	P Value
GO:0030684	preribosome	3.1958e-07
GO:0048475	coated membrane	0.0014224
GO:0030135	coated vesicle	0.0028525
GO:0005776	autophagosome	0.0038404
GO:0005802	trans-Golgi network	0.016182
GO:0005681	spliceosomal complex	0.019684
GO:0099023	tethering complex	0.020564
GO:0005798	Golgi-associated vesicle	0.021453
GO:0005793	endoplasmic reticulum-Golgi intermediate compartment	0.033892
GO:1905354	exoribonuclease complex	0.038808
GO:0005905	clathrin-coated pit	0.044158
GO:0005730	nucleolus	0.056527
GO:0000407	phagophore assembly site	0.07841
GO:0030014	CCR4-NOT complex	0.07841
GO:0019866	organelle inner membrane	0.11633
GO:1990204	oxidoreductase complex	0.12636
GO:0005768	endosome	0.15932
GO:0012506	vesicle membrane	0.16613
GO:0031225	anchored component of membrane	0.17706
GO:0030133	transport vesicle	0.20132
C. Molecular Functions
Gene Set	Description	P Value
GO:0016741	transferase activity, transferring one-carbon groups	1.9057e-07
GO:0000049	tRNA binding	0.00024618
GO:0016853	isomerase activity	0.001806
GO:0030515	snoRNA binding	0.0026093
GO:0070001	aspartic-type peptidase activity	0.0038691
GO:0008135	translation factor activity, RNA binding	0.0043432
GO:0052689	carboxylic ester hydrolase activity	0.0064332
GO:0003729	mRNA binding	0.0087247
GO:0140098	catalytic activity, acting on RNA	0.010994
GO:0017056	structural constituent of nuclear pore	0.011183
GO:0016298	lipase activity	0.011745
GO:0030276	clathrin binding	0.01775
GO:0016810	hydrolase activity, acting on carbon-nitrogen (but not peptide) bonds	0.033962
GO:0003774	motor activity	0.047038
GO:0008237	metallopeptidase activity	0.10138
GO:0016684	oxidoreductase activity, acting on peroxide as acceptor	0.11562
GO:0004518	nuclease activity	0.13093
GO:0016209	antioxidant activity	0.13688
GO:0016874	ligase activity	0.14344
GO:0005319	lipid transporter activity	0.17822

## Sheet: Table S12
Supplementary Table S12. KEGG enrichment of positive selected genes
S. No.	KEGG Pathway	Number of genes
1	Spliceosome	37
2	Ribosome	35
3	Protein processing in endoplasmic reticulum	29
4	RNA degradation	24
5	Starch and sucrose metabolism	23
6	Cysteine and methionine metabolism	22
7	Endocytosis	22
8	Plant hormone signal transduction	22
9	Amino sugar and nucleotide sugar metabolism	21
10	Glycerophospholipid metabolism	21
11	Glycolysis / Gluconeogenesis	21
12	Nucleocytoplasmic transport	21
13	Ubiquitin mediated proteolysis	21
14	Purine metabolism	19
15	Pyruvate metabolism	19
16	MAPK signaling pathway - plant	18
17	Ribosome biogenesis in eukaryotes	18
18	Glycine, serine and threonine metabolism	17
19	Lysosome	17
20	Nucleotide excision repair	17
21	mRNA surveillance pathway	16
22	Glyoxylate and dicarboxylate metabolism	15
23	Glutathione metabolism	14
24	Glycerolipid metabolism	14
25	Inositol phosphate metabolism	14
26	Plant-pathogen interaction	14
27	Pyrimidine metabolism	14
28	Alanine, aspartate and glutamate metabolism	13
29	N-Glycan biosynthesis	13
30	Oxidative phosphorylation	13
31	Peroxisome	13
32	Porphyrin metabolism	13
33	Motor proteins	12
34	Phenylpropanoid biosynthesis	12
35	Phosphatidylinositol signaling system	12
36	Photosynthesis	12
37	alpha-Linolenic acid metabolism	11
38	Arginine and proline metabolism	11
39	Arginine biosynthesis	11
40	ATP-dependent chromatin remodeling	11
41	Autophagy - other	11
42	Biosynthesis of various plant secondary metabolites	11
43	Phenylalanine, tyrosine and tryptophan biosynthesis	11
44	Proteasome	11
45	Steroid biosynthesis	11
46	Ubiquinone and other terpenoid-quinone biosynthesis	11
47	Aminoacyl-tRNA biosynthesis	10
48	Carbon fixation in photosynthetic organisms	10
49	Fatty acid biosynthesis	10
50	Fructose and mannose metabolism	10
51	Galactose metabolism	10
52	Propanoate metabolism	10
53	Protein export	10
54	Various types of N-glycan biosynthesis	10
55	Ascorbate and aldarate metabolism	9
56	Basal transcription factors	9
57	Circadian rhythm - plant	9
58	Citrate cycle (TCA cycle)	9
59	DNA replication	9
60	Glycosylphosphatidylinositol (GPI)-anchor biosynthesis	9
61	Pentose and glucuronate interconversions	9
62	Pentose phosphate pathway	9
63	Sulfur metabolism	9
64	Terpenoid backbone biosynthesis	9
65	Tyrosine metabolism	9
66	Valine, leucine and isoleucine degradation	9
67	beta-Alanine metabolism	8
68	Carotenoid biosynthesis	8
69	Efferocytosis	8
70	Lipoic acid metabolism	8
71	Methane metabolism	8
72	Nicotinate and nicotinamide metabolism	8
73	Pantothenate and CoA biosynthesis	8
74	Diterpenoid biosynthesis	7
75	Fatty acid degradation	7
76	Folate biosynthesis	7
77	Homologous recombination	7
78	Mismatch repair	7
79	Nitrogen metabolism	7
80	Tryptophan metabolism	7
81	Cutin, suberine and wax biosynthesis	6
82	Cyanoamino acid metabolism	6
83	Phagosome	6
84	Riboflavin metabolism	6
85	RNA polymerase	6
86	SNARE interactions in vesicular transport	6
87	Thiamine metabolism	6
88	Base excision repair	5
89	Biotin metabolism	5
90	Brassinosteroid biosynthesis	5
91	Butanoate metabolism	5
92	Isoquinoline alkaloid biosynthesis	5
93	Selenocompound metabolism	5
94	Sphingolipid metabolism	5
95	Valine, leucine and isoleucine biosynthesis	5
96	Viral life cycle - HIV-1	5
97	ABC transporters	4
98	Flavonoid biosynthesis	4
99	Histidine metabolism	4
100	Lysine biosynthesis	4
101	One carbon pool by folate	4
102	Photosynthesis - antenna proteins	4
103	Polycomb repressive complex	4
104	Tropane, piperidine and pyridine alkaloid biosynthesis	4
105	Zeatin biosynthesis	4
106	Arachidonic acid metabolism	3
107	Biosynthesis of unsaturated fatty acids	3
108	Fatty acid elongation	3
109	Linoleic acid metabolism	3
110	Lipopolysaccharide biosynthesis	3
111	Other glycan degradation	3
112	Other types of O-glycan biosynthesis	3
113	Stilbenoid, diarylheptanoid and gingerol biosynthesis	3
114	Vitamin B6 metabolism	3
115	Betalain biosynthesis	2
116	Glucosinolate biosynthesis	2
117	Sesquiterpenoid and triterpenoid biosynthesis	2
118	Sulfur relay system	2
119	Anthocyanin biosynthesis	1
120	Exopolysaccharide biosynthesis	1
121	Flavone and flavonol biosynthesis	1
122	Monoterpenoid biosynthesis	1
123	Neomycin, kanamycin and gentamicin biosynthesis	1
124	Phosphonate and phosphinate metabolism	1

## Sheet: Table S13
Supplementary Table S13. Genes with all three signatures of adaptive evolution in T. cordifolia
Name	Symbol	Pathway	FUNCTION
ATP-binding cassette, subfamily B (MDR/TAP), member 1	ABCB1, CD243	ABC transporters	Belongs to the family of ATP-binding cassette (ABC) transporters. Also known as AtMDR1.Possibly regulates auxin-dependent responses by influencing basipetal auxin transport in the root. Exerts nonredundant, partially overlapping functions with the ABC transporter encoded by AT3G28860. PGP1 mediates cellular efflux of IAA and interacts with PIN genes that may confer an accelerated vectoral compone…
L-asparaginase / beta-aspartyl-peptidase	ASRGL1, iaaA	Alanine, aspartate and glutamate metabolism	Encodes an asparaginase that catalyzes the degradation of L-asparagine to L-aspartic acid and ammonia
aminotransferase	ACS10_12	Amino acid related enzymes	Encodes an aminotransferase with broad specificity for aspartate and aromatic amino aids such as tyrosine and phenylalanine. It does not act on branched chain amino acids and does not have ACC synthase activity
alpha-1,4-galacturonosyltransferase	GAUT	Amino sugar and nucleotide sugar metabolism	Quasimodo1, encodes a glycosyltransferase, involved in homogalacturonan biosynthesis; mutant shows cell adhesion defect and lower wall uronic acid content. The mRNA is cell-to-cell mobile
histidyl-tRNA synthetase	HARS, hisS	Aminoacyl-tRNA biosynthesis	histidyl-tRNA synthetase
leukotriene-A4 hydrolase	LTA4H	Arachidonic acid metabolism	peptidase M1 family protein
prolyl 4-hydroxylase	P4HA	Arginine and proline metabolism	Encodes a prolyl-4 hydroxylase that can hydroxylate poly(L-proline),the collagen model peptide (Pro-Pro-Gly)10 and other proline rich peptides
agmatine deiminase/ porphyromonas-type peptidyl-arginine deiminase family protein	aguA/ EMB1873	Arginine and proline metabolism	porphyromonas-type peptidyl-arginine deiminase family protein
aspartate aminotransferase, cytoplasmic	GOT1	Arginine biosynthesis	Encodes a prokaryotic-type plastidic aspartate aminotransferase with glutamate/aspartate-prephenate aminotransferase (PAT) activity
UDP-glucuronate 4-epimerase	GAE, cap1J	Ascorbate and aldarate metabolism, Amino sugar and nucleotide sugar metabolism	Encodes a UDP-D-glucuronate 4-epimerase involved in pectin biosynthesis in the cell wall and affects cell wall integrity and immunity to fungi and bacteria
immunoglobulin-binding protein 1/2A phosphatase associated protein of 46 kD	IGBP1, TAP42/TAP46	Autophagy - other	PP2A-associated protein with a possible function in the chilling response
autophagy-related protein 11	ATG11	Autophagy - other	Encodes autophagy-related 2
autophagy-related protein 13	ATG13	Autophagy - other	Autophagy protein.Forms part of a protein kinase complex that initiates autophagosome formation
autophagy-related protein 2	ATG2	Autophagy - other	Encodes autophagy-related 2 (ATG2).The mRNA is cell-to-cell mobile. Autophagy controls guard cell ROS homeostasis by eliminating oxidized peroxisomes, thereby allowing stomatal opening
DNA-3-methyladenine glycosylase I	tag	Base excision repair	Encodes a 3-methyladenine-DNA glycosylase. Arabdiopsis cDNA complements the methyl methanesulfonate-sensitive phenotype of an Escherichia coli double mutant deficient in 3-methyladenine glycosylases (DNA-3-methyladenine glycosidases I and II, EC 3.2.2.20 and 3.2.2.21, respectively, encoded by tag and alkA).
4,5-DOPA dioxygenase extradiol/ catalytic LigB subunit of aromatic ring-opening dioxygenase family	DODA/ LigB	Betalain biosynthesis	catalytic LigB subunit of aromatic ring-opening dioxygenase family
arabinose-5-phosphate isomerase/ Sugar isomerase (SIS) family protein	kdsD, kpsF/ SETH3	Biosynthesis of nucleotide sugars	Sugar isomerase (SIS) family protein
PHYB activation tagged suppressor 1	CYP734A1, BAS1	Brassinosteroid biosynthesis	Encodes a member of the cytochrome p450 family that serves as a control point between multiple photoreceptor systems and brassinosteroid signal transduction. Involved in brassinolide metabolism. Mediates response to a variety of light signals including hypocotyl elongation and cotyledon expansion.
protein lin-54	LIN54	Cellular senescence	Member of the DREAM complex, LIN54 type
heat shock 70kDa protein 4	HSPA4	Chaperones and folding catalysts	Cytoplasmically localized member of the heat shock protein 70 family. Forms complex(heat shock granule) with J3. Mutants are heat sensitive and show increased accummulation of insoluble proteins suggesting a role in thermotolerance.
histone acetyltransferase 1/ histone acetyltransferase of the GNAT family 2	HAT1, KAT1/ HAG2	Chromosome and associated proteins	Encodes an enzyme with histone acetyltransferase activity. Histone H4 is the primary substrate for the enzyme. Prior acetylation of lysine 12 of histone H4 reduces radioactive acetylation by HAG2. HAG2 acetylates histone H4 lysine 12
meiotic recombination protein SPO11	SPO11	Chromosome and associated proteins	Encodes AtSPO11-1, one of the three Arabidopsis homologues of the archaeal DNA topoisomerase VIA subunit (topo VIA). Required for meiotic recombination.
structural maintenance of chromosome 3	SMC4/ SMC3	Chromosome and associated proteins	member of SMC subfamily
histone H2A	H2A	Chromosome and associated proteins	Isolated from T-DNA insertion line, the rat5 mutant is deficient in T-DNA integration. Encodes histone2A protein
kinesin family member 11	KIF11, EG5	Cytoskeleton proteins	Act as P-loop containing nucleoside triphosphate hydrolases
beta-glucosidase	bglB	Starch and sucrose metabolism	Role in cell wall modification
adenosylhomocysteinase	AHCY, ahcY	Cysteine and methionine metabolism	Encodes a S-adenosyl-L-homocysteine hydrolase required for DNA methylation-dependent gene silencing. The mRNA is cell-to-cell mobile.
enolase-phosphatase E1, methylthioribulose 1-phosphate dehydratase / enolase-phosphatase E1	mtnC, ENOPH1, DEP1	Cysteine and methionine metabolism	Encodes a trifunctional dehydratase / enolase / phosphatase involved in the methionine salvage
cysteine synthase	cysK	Cysteine and methionine metabolism	Encodes a cysteine synthase isomer CysC1. The isomer is however less effective in cysteine biosynthesis. It is involved in beta-cyanoalanine biosynthesis, an intermediate of cyanide detoxification pathway. The mRNA is cell-to-cell mobile
serine O-acetyltransferase	cysE	Cysteine and methionine metabolism	Encodes a cytosolic serine O-acetyltransferase involved in sulfur assimilation and cysteine biosynthesis. Expressed in the vascular system
cytochrome P450 family 714 subfamily A1, gibberellin 13-/12alpha-oxidase	CYP714A1, CYP714A2	Cytochrome P450	Member of CYP714A. Encodes one of the two tandemly duplicated gene pair ELA1 (CYP714A1) and ELA2 (CYP714A2), homologs of the rice cytochrome P450 monooxygenase gene EUI1. Double mutation of ELA1 and ELA2 results in increased biomass and enlarged organs.
12-hydroxyjasmonoyl-L-amino acid 12-hydroxylase / fatty acid hydroxylase / cytochrome P450, family 94, subfamily C, polypeptide 1	CYP94C1	Cytochrome P450	Encodes a CYP94C1. Has highest omega-hydroxylase activity with 9,10-epoxystearic acid, while also metabolized lauric acid (C12:0) and C18 unsaturated fatty acids. Gene expression is induced in response to wounding and jasmonic acid treatment
cytochrome P450 family 78 subfamily A	CYP78A	Cytochrome P450	Encodes the cytochrome P450 CYP78A5 monooxygenase. Contributes to the generation of a growth-stimulating signal distinct from the classical phytohormones that prevents proliferation arrest, promoting organ growth. In ovules it is required for megagametogenesis, maternal control of seed size and restricting megaspore mother cell fate to a single cell
katanin p60 ATPase-containing subunit A1	KATNA1/ ERH3, CCP1	Cytoskeleton proteins	encodes a p60 katanin protein that is expressed throughout the plant. Required for the specification of cell fates from early in development (in the meristem) through differentiation and for normal postmitotic organization of cortical microtubules into transverse arrays in root epidermis cells. Mutants display cytoskeletal defects.
gamma-tubulin complex component 2	TUBGCP2	Cytoskeleton proteins, Chromosome and associated proteins, Exosome	Spc97 / Spc98 family of spindle pole body (SBP) component
ent-kaurene synthase	GA2	Diterpenoid biosynthesis	Encodes for a protein with ent-kaurene synthase B activity which catalyzes the second step in the cyclization of GGPP to ent-kaurene in the gibberellins biosynthetic pathway.
gibberellin 2beta-dioxygenase	GA2ox	Diterpenoid biosynthesis	Encodes a gibberellin 2-oxidase that acts on C19 gibberellins
AP-5 complex subunit beta-1	AP5B1	DNA repair and recombination proteins	AP-5 complex subunit beta-like protein
deoxyribodipyrimidine photo-lyase/ photolyase 1	phr, PHR1	DNA repair and recombination proteins	encodes an amino acid sequence with significant homology to the recently characterized type II photolyases. The uvr2-1 mutant is unable to remove CPDs in vivo, and plant extracts lack detectable photolyase activity , is sensitive to UV-B and is an allele
cell cycle checkpoint protein	-	DNA repair and recombination proteins	encodes PCNA domain-containing protein
golgi-specific brefeldin A-resistance guanine nucleotide exchange factor 1	GBF1	Endocytosis	AtMIN7 is an immunity associated Arabidopsis protein targeted by HopM1, a conserved Pseudomonas syringae virulence protein. AtMIN7 encodes one of the eight members of the Arabidopsis adenosine diphosphate (ADP) ribosylation factor (ARF) guanine nucleotide exchange factor (GEF) protein family. The AFR GEF proteins are key components of the vesicle trafficking system in eukaryotic cells. HopM1 medi…
vacuolar protein sorting-associated protein IST1	IST1	Endocytosis	vacuolar protein sorting-associated protein
transmembrane 9 superfamily member 2/4	TM9SF2_4	Exosome	Role in secretory pathway
acetyl-CoA carboxylase biotin carboxyl carrier protein	accB, bccP	Fatty acid biosynthesis	Encodes for the biotin carboxyl-carrier subunit of the multi-enzyme plastidial acetyl-coenzyme A carboxylase complex
acyl-CoA oxidase	ACOX1, ACOX3	Fatty acid degradation	Encodes a medium to long-chain acyl-CoA oxidase. Catalyzes the first step of fatty acid beta-oxidation. Involved in jasmonate biosynthesis. Gene expression is induced by wounding, drought stress, abscisic acid, and jasmonate
2-amino-4-hydroxy-6-hydroxymethyldihydropteridine diphosphokinase / dihydropteroate synthase	folKP	Folate biosynthesis	Encodes a bifunctional cytosolic hydroxymethyldihydropterin pyrophosphokinase/ dihydropteroate synthase (HPPK/DHPS)that is involved in tetrahydrofolate biosynthesis and is responsive to oxidative stress.
dihydrofolate synthase/ Folylpolyglutamate synthetase family protein	DHFS/ GLA1	Folate biosynthesis	Encodes a dihydrofolate synthetase based on yeast complementation experiments. This protein is involved in folate biosynthesis
6-phosphofructo-2-kinase / fructose-2,6-biphosphatase 3 / fructose-2,6-bisphosphatase	F2KP	Fructose and mannose metabolism	Encodes the bifunctional enzyme fructose-6-phosphate 2-kinase/fructose-2,6-bisphosphatase.
uncharacterized protein/ alpha/beta-Hydrolases superfamily protein	-	Function unknown	alpha/beta-Hydrolases superfamily protein
uncharacterized protein	-	Function unknown	-
5-oxoprolinase (ATP-hydrolysing)	OPLAH, OXP1, oplAH	Glutathione metabolism	Encodes a 5-oxoprolinase that acts in the glutathione degradation pathway and in 5-oxoproline metabolism
acylglycerol lipase	MGLL	Glycerolipid metabolism	alpha/beta-Hydrolases superfamily protein
glycerol-3-phosphate acyltransferase	GPAT	Glycerolipid metabolism	sn-glycerol-3-phosphate 2-O-acyltransferase. Expressed in flower buds and siliques. Homozygous mutant plants are male sterile
ethanolamine kinase/ Protein kinase superfamily protein	ETNK, EKI/ emb1187	Glycerophospholipid metabolism	Encodes a member of a small family of choline/ethanolamine kinases that is localized to the plasma membrane. Homozygous loss of function alleles are embryo lethal. Overexpression results in altered phospholipid levels suggesting a critical role in phospholipid biosynthesis
choline monooxygenase	CMO	Glycine, serine and threonine metabolism	catalyzes the committing step in the synthesis of glycine betaine, an osmoprotectant
serine racemase	SRR/ SR	Glycine, serine and threonine metabolism	Serine racemase, which is a bifunctional PLP-dependent enzyme catalyzing racemization of serine and dehydration of serine to pyruvate in the same way as mammalian serine racemases. similar to mammalian serine racemases
sarcosine oxidase / L-pipecolate oxidase / FAD-dependent oxidoreductase family protein	PIPOX	Glycine, serine and threonine metabolism	FAD-dependent oxidoreductase family protein
glucose-6-phosphate isomerase	GPI, pgi	Glycolysis / Gluconeogenesis	The PGI1 gene encodes the plastid phospho-glucose (Glc) isomerase. While pgi1-1 mutant has a deficiency in leaf starch synthesis, it accumulates starch in root cap cells. Flowering time of the pgi1-1 mutant is significantly delayed under short-day conditions
diphosphate-dependent phosphofructokinase	pfp, PFP	Glycolysis / Gluconeogenesis	Encodes a pyrophosphate-dependent phosphofructokinase B subunit (PFPbeta2
fructose-bisphosphate aldolase, class I	ALDO	Glycolysis / Gluconeogenesis	Plastid isoform of fructose-bisphosphate aldolase 1. This is one of three plastid isoforms and arose with FBA2, from a recent duplication. Functions in carbon fixation via Calvin-Benson-Bassham cycle
2,3-bisphosphoglycerate-independent phosphoglycerate mutase	gpmI	Glycolysis / Gluconeogenesis	Encodes a 2,3-biphosphoglycerate-independent phosphoglycerate mutase that is involved in pollen development and stomatal movement
fructose-bisphosphate aldolase, class I	ALDO	Glycolysis / Gluconeogenesis	Plastid isoform of fructose-bisphosphate aldolase 1. This is one of three plastid isoforms and arose with FBA2, from a recent duplication. Functions in carbon fixation via Calvin-Benson-Bassham cycle
callose synthase	CALS	Glycosyltransferases	Encodes a callose synthase 1 catalytic subunit . Member of Glycosyltransferase Family- 48
beta-arabinofuranosyltransferase/ Nucleotide-diphospho-sugar transferase family protein	RAY1	Glycosyltransferases	Nucleotide-diphospho-sugar transferase family protein
cellulose synthase A	CESA	Glycosyltransferases	Encodes a cellulose synthase involved in secondary cell wall biosynthesis. Confers resistance towards bacterial and fungal pathogens, independent of salicylic acid, ethylene and jasmonate signaling.The mRNA is cell-to-cell mobile
beta-glucuronosyltransferase	GLCAT14	Glycosyltransferases	Encodes GlcAT14A, a beta-glucuronosyltransferase involved in the biosynthesis of type II arabinogalactan. The protein was localized to the Golgi apparatus when transiently expressed in Nicotiana benthamiana. Plays a role in cell elongation during seedling growth
hydroquinone glucosyltransferase	E2.4.1.218	Glycosyltransferases	the glycosyltransferase (UGT72B1) is involved in metabolizing xenobiotica (chloroaniline and chlorophenole). Comparison between wild type and knock-out mutant demonstrates the central role of this gene for metabolizing chloroaniline but significantly less for chlorophenole. The glucosyltransferase preferred UDP-xylose over UDP-glucose indicating its (additional) functioning as a xylosyltransferas…
phosphatidylinositol 4-kinase B	PI4KB	Inositol phosphate metabolism	Encodes a phosphatidylinositol 4-OH kinase, PI-4Kbeta2. Arabidopsis contains 12 PI-4Ks in three separate families: PI-4Kalphs, PI-4kbeta, and PI-4Kgamma. PI-4Kbeta2 is 83% identical to PI-4kbeta1 encoded by At5g64070. Important for polarized root hair growth as the loss of this gene and its close relative PI-4kbeta1, leads to the formation of abnormal root hairs
phosphatidylinositol 4-phosphatase	SAC1, SACM1L	Inositol phosphate metabolism	SAC domain phosphoinositide (3,5)P2 phosphatase. Colocalized with a Golgi Marker. Required for normal cell morphogenesis, cell wall synthesis, and actin organization.
acyl-coenzyme A thioesterase 13	ACOT13	Lipid biosynthesis proteins	Thioesterase superfamily protein
respiratory burst oxidase	RBOH	MAPK signaling pathway - plant and Plant-pathogen interaction
interleukin-1 receptor-associated kinase 4	IRAK4	MAPK signalling pathway	Interleukin-1 receptor-associated kinase 4 protein
RAB6A-GEF complex partner protein 1/ Quinoprotein amine dehydrogenase, beta chain-like; RIC1-like guanyl-nucleotide exchange factor	RIC1	Membrane trafficking	plays a role in pollen tube growth
exocyst complex component 5	EXOC5, SEC10	Membrane trafficking	exocyst complex component sec10
exocyst complex component 6	EXOC6, SEC15	Membrane trafficking	Encodes a member of the exocyst complex gene family. The exocyst is a protein complex involved in tethering vesicles to the plasma membrane during regulated or polarized secretion.
AP-1 complex subunit gamma-1	AP1G1	Membrane trafficking	Gamma subunit 1 of AP-1 adaptor protein complex.
conserved oligomeric Golgi complex subunit 7	COG7/EYE	Membrane trafficking	Encodes a protein that is homologous to Cog7, a subunit of the conserved oligomeric Golgi (COG) complex, which is required for the normal morphology and function of the Golgi apparatus. It is likely to be involved in transport or retention of Golgi-localized proteins and in maintenance of Golgi morphology.
Rab9 effector protein with kelch motifs	RABEPK	Membrane trafficking	binds to endosomal membrane during membrane trafficking
p24 family protein beta-1/ emp24/gp25L/p24 family/GOLD family protein	TMED2, EMP24	Membrane trafficking	emp24/gp25L/p24 family/GOLD family protein
tetratricopeptide repeat protein 7	TTC7	Membrane trafficking	Encodes one of the 36 carboxylate clamp (CC)-tetratricopeptide repeat (TPR) proteins (Prasad 2010, Pubmed ID: 20856808). Functions as a chaperone receptor at the chloroplast outer envelope, mediating Hsp70-dependent protein targeting to chloroplasts. It has been localized to the ER membrane, interacts with the Sec translocon, and has a potential function in post-translational protein transport in…
ADP-ribosylation factor related protein 1/ GTP-binding protein 1	ARFRP1/ GB1	Membrane trafficking	A member of ARF-like GTPase family. A thaliana has 21 members, in two subfamilies, ARF and ARF-like (ARL) GTPases.
protein EFR3	EFR3	Membrane trafficking	Part of a nanodomain complex that tethers PI4Kα1 to the plasma membrane.
Ras-related protein Rab-6A	RAB6A	Membrane trafficking	Golgi-localized small GTPase, participates in the trafficking of CESA6 to the plasma membrane, maintaining Golgi organization and morphology, possible role in exocytosis. Plays and important role in hypocotyl growth by influencing cell elongation/growth and deposition of cellulose microfibrils in the cell wall. Plays an important role in cellulose synthesis. Influences both the distribution and v…
FAS-associated factor 2/ UBX domain-containing protein	FAF2, UBXD8	Messenger RNA biogenesis	Encodes a member of the plant UBX-domain containing (PUX) protein family. It is an integral lipid droplet (LD) protein that associates with a subpopulation of LDs during seed germination. It likely acts as an adaptor recruiting CDC48A to ubiquitinated oleosins, thus facilitating the dislocation of oleosins from LDs by the segregase activity of CDC48A.
peroxisome-assembly ATPase	AFG1, LACE1	Mitochondrial biogenesis	AFG1-like ATPase family protein
7-deoxyloganetin glucosyltransferase	UGT85A23_24	Monoterpenoid biosynthesis	UDP-glucosyl transferase 85A2
polyadenylate-binding protein 2	PABPN1, PABP2	mRNA surveillance pathway	Putative poly-A binding protein. Member of a gene family .Expressed in stele and root meristem and post-fertilization ovules.Member of the class II family of PABP proteins. The mRNA is cell-to-cell mobile.
dolichyl-phosphate beta-glucosyltransferase/ Nucleotide-diphospho-sugar transferases superfamily protein	ALG5	N-Glycan biosynthesis	Encodes a putative dolichyl-phosphate β-glucosyltransferase.
hydroxyproline-rich glycoprotein family protein/ nucleoporin p58/p45	NUPL1, NUP49	Nucleocytoplasmic transport	Encodes a member of the Nup62 subcomplex of the Arabidopsis NPC.
non-lysosomal glucosylceramidase	GBA2	Other glycan degradation	Glucosylceramidase that preferentially hydrolyzes long acyl chain glucosylceramides
F-type H+-transporting ATPase subunit epsilon/ ATP synthase CF1 epsilon subunit	ATPF1E, atpC/ atpE	Oxidative phosphorylation	ATPase epsilon subunit
3-methyl-2-oxobutanoate hydroxymethyltransferase	panB	Pantothenate and CoA biosynthesis	Encodes a ketopentoate hydroxymethyltransferase that appears to localize to the mitochondria. This protein is expected to play a role in pantothenate (vitamin B5) biosynthesis.
galacturan 1,4-alpha-galacturonidase	PGA	Pentose and glucuronate interconversions	Role in cell wall modification
pectinesterase	E3.1.1.11	Pentose and glucuronate interconversions	pectinesterase
UDPglucose 6-dehydrogenase	UGDH, ugd	Pentose and glucuronate interconversions	UDP-glucose dehydrogenase 1
KDEL-tailed cysteine endopeptidase	CEP, CYSEP	Peptidases and inhibitor	Encodes a papain-like cysteine protease involved in tapetal programmed cell death and pollen development.CEP1 is expressed specifically in the tapetum from stages 5 to 11 of anther development. The CEP1 protein first appears as a proenzyme in precursor protease vesicles, and is then transported to the vacuole and transformed into the mature enzyme before rupture of the vacuole. CEP1 was also rele…
serine carboxypeptidase-like clade II	SCPL-II	Peptidases and inhibitors	serine carboxypeptidase-like 2
lysosomal Pro-X carboxypeptidase	PRCP	Peptidases and inhibitors	Serine carboxypeptidase S28 family protein
peroxin-7	PEX7, PTS2R	Peroxisome	Encodes the peroxisomal targeting signal type 2 receptor that facilitates peroxisomal protein translocation. It recognizes proteins with the PTS2 consensus sequence (RLX5HL or a variant) within the first 30 or so amino acids. RNAi experiments suggest that PEX7 is necessary for the maintenance of glyoxysomal but not leaf peroxisomal function. The mRNA is cell-to-cell mobile
peroxin-5	PEX5, PXR1	Peroxisome	Encodes the peroxisomal targeting signal type 1 receptor that facilitates peroxisomal protein translocation. It recognizes proteins with the PTS1 consensus sequence (tripeptide SKL or a conserved variant) at the extreme C terminus. The protein has several domains, including C-terminal tetratricopeptide repeat motifs which act in binding the C-terminal "SKL" targeting signal. The mechanism of tran…
peroxin-14	PEX14	Peroxisome	mutant has a defect in the intracellular transport of thiolase from the cytosol to glyoxysomes (formerly known as ped2) The mRNA is cell-to-cell mobile
3-dehydroquinate dehydratase / shikimate dehydrogenase	aroDE, DHQ-SDH	Phenylalanine, tyrosine and tryptophan biosynthesis	Encodes a bi-functional dehydroquinate-shikimate dehydrogenase enzyme that catalyzes two steps in the chorismate biosynthesis pathway
phenylalanine/tyrosine ammonia-lyase	PAL/PTAL	Phenylpropanoid biosynthesis	Encodes PAL1, a phenylalanine ammonia-lyase. Arabidopsis has four PALs: AT2G37040 (PAL1), AT3G53260 (PAL2), AT5G04230 (PAL3) and AT3G10340 (PAL4).
4-coumarate--CoA ligase	4CL	Phenylpropanoid biosynthesis	encodes an isoform of 4-coumarate:CoA ligase (4CL), which is involved in the last step of the general phenylpropanoid pathway. In addition to 4-coumarate, it also converts ferulate. The catalytic efficiency was in the following (descending) order: p-coumaric acid, ferulic acid, caffeic acid and 5-OH-ferulic acid. At4CL1 was unable to use sinapic acid as substrate.
shikimate O-hydroxycinnamoyltransferase	HCT	Phenylpropanoid biosynthesis	At5g48930 has been shown to encode for the hydroxycinnamoyl-Coenzyme A shikimate/quinate hydroxycinnamoyltransferase (HCT) both synthesizing and catabolizing the hydroxycinnamoylesters (coumaroyl/caffeoyl shikimate and quinate) involved in the phenylpropanoid pathway. Influence on the accumulation of flavonoids which in turn inhibit auxin transport and reduce plant growth. The mRNA is cell-to-cel…
DELLA protein	DELLA	Plant hormone signal transduction	Encodes a DELLA protein, a member of the GRAS superfamily of putative transcription factors. DELLA proteins restrain the cell proliferation and expansion that drives plant growth. Negative regulator of the response to GA in controlling seed germination. GA triggers the degradation of RGL2 protein in a process blocked by both proteasome inhibitors and serine/threonine phosphatase inhibitors. The p…
cyclic nucleotide gated channel, plant	CNGC	Plant-pathogen interaction	Member of Cyclic nucleotide gated channel family. Positive regulator of resistance against avirulent fungal pathogen. The mRNA is cell-to-cell mobile.
calcium-dependent protein kinase	CPK	Plant-pathogen interaction	encodes a calcium-dependent protein kinase whose gene expression is induced by dehydration and high salt. Kinase activity could not be detected in vitro
cyclic nucleotide gated channel, plant	CNGC	Plant-pathogen interaction	member of Cyclic nucleotide gated channel family
chlorophyll/bacteriochlorophyll a synthase	chlG, bchG/ G4	Porphyrin metabolism	Encodes a protein with chlorophyll synthase activity. This enzyme has been shown to perform the esterification of chlorophyllide (a and b), the last step of chlorophyll biosynthesis. Although it can use either geranylgeranyl pyrophosphate (GGPP) or phytyl pyrophosphate (PhyPP) as substrates, the esterification reaction was faster with GGPP than with PhyPP.
glutamate-1-semialdehyde 2,1-aminomutase	hemL/ GSA2/GSA1	Porphyrin metabolism	Encodes a protein with homology to glutamate-1-semialdehyde 2,1-aminomutase catalyzing the conversion of glutamate-1-semialdehyde (GSA) into 5-amino levulinate. The expression of this gene was demonstrated to be light-induced. The mRNA is cell-to-cell mobile.
glutaredoxin domain-containing cysteine-rich protein 1/ Glutaredoxin family protein	GRXCR1	Protein families: genetic information processing	A member of a protein family found in plants and animals that contain conserved C-terminal glutaredoxin-like and putative zinc-binding cysteine-rich domains. It is involved in light stimulated actin bundling and chloroplast movement. The mRNA is cell-to-cell mobile
bromodomain testis-specific protein	BRDT, GTE3502	Protein families: metabolism and Protein families: genetic information processing	bromodomain testis-specific protein
phototropin	PHOT	Protein kinase	Converts blue light signals from the environment into biochemical signals that trigger cellular responses
aarF domain-containing kinase/ Protein kinase superfamily protein	ADCK, ABC1	Protein kinases	Regulation of quinone synthesis
serine/threonine-protein kinase TTK/MPS1	TTK, MPS1/ PPK1	Protein kinases and Chromosome and associated proteins	Encodes a predicted protein kinase based on sequence similarity.
magnesium-dependent phosphatase 1/Haloacid dehalogenase-like hydrolase (HAD) superfamily protein	MDP1	Protein phosphatases and associated proteins	Haloacid dehalogenase-like hydrolase (HAD) superfamily protein
chloride channel 7	CLCN7	Protein phosphatases and associated proteinsn and Ion channels	Voltage-gated chloride channel family protein;
nucleoside-diphosphate kinase	ndk, NME	Purine metabolism	nucleoside diphosphate kinase type 1 (NDPK1) gene, complete The mRNA is cell-to-cell mobile.
dTMP kinase/ P-loop containing nucleoside triphosphate hydrolases superfamily protein	tmk, DTYMK/ ZEU1	Pyrimidine metabolism	Encodes thymidylate kinase which exists in two isoforms in plants. The longer variant of 263 amino acids with a N-terminal extension that is required for localization to the mitochondrion. The second isoform of 224 residues is localized to the cytoplasm and nucleoplasm. Peak of expression occurs during G1/S phase transition.
malate synthase	aceB, glcB	Pyruvate metabolism	Encodes a protein with malate synthase activity.
hydroxyacylglutathione hydrolase	gloB, gloC, HAGH	Pyruvate metabolism	catalyzes the final step in the conversion of methylglyoxal to lactic acid and reduced glutathione
small subunit ribosomal protein S13e	RP-S13e	Ribosome	Encodes a cytoplasmic ribosomal protein S13 homologue involved in early leaf development The mRNA is cell-to-cell mobile.
large subunit ribosomal protein L9e	RP-L9e, RPL9	Ribosome	Encodes ribosomal protein L9. Identified in a screen for enhancers of as1. as1/pgy double mutants show defects in leaf vascular patterning and adaxial cell fate. Double mutant analysis indicates pgy genes function in the same pathway as REV, KAN1 and KAN2. The mRNA is cell-to-cell mobile.
large subunit ribosomal protein L27e	RP-L27e, RPL27	Ribosome	Encodes ribosomal protein L27
pre-rRNA-processing protein TSR4	TSR4	Ribosome biogenesis	programmed cell death 2 C-terminal domain-containing protein
ATP-dependent RNA helicase DDX52/ROK1	DDX52, ROK1	Ribosome biogenesis	P-loop containing nucleoside triphosphate hydrolases superfamily protein
nucleolar complex protein 3	NOC3	Ribosome biogenesis	binding protein
U3 small nucleolar RNA-associated protein 21	UTP21, WDR36	Ribosome biogenesis in eukaryotes	transducin family protein / WD-40 repeat family protein;
U3 small nucleolar RNA-associated protein 6	UTP6	Ribosome biogenesis in eukaryotes	U3 small nucleolar RNA-associated-like protein
5'-3' exoribonuclease 2	XRN2, RAT1	Ribosome biogenesis in eukaryotes and RNA degradation	Encodes a protein with similarity to yeast 5'-3'exonucleases and can functionally complement the yeast mutations. In Arabidopsis XRN2 acts as a suppressor of posttranscriptional gene silencing.
exosome complex component RRP41/ 3'-5'-exoribonuclease family protein	RRP41, EXOSC4, SKI6	RNA degradation	exonuclease RRP41 (RRP41)
mRNA-decapping enzyme 1B	DCP1B	RNA degradation	Encodes DCP1 involved in mRNA decapping. DCP1 forms a mRNA decapping complex with DCP2 (At5g13570) and VCS (VARICOSE) (At3g13300). However, unlike DCP2, DCP1 itself does not have mRNA decapping activity in vitro. DCP1, DCP2 and VCS colocalize in cytoplasmic loci, which are putative Arabidopsis mRNA processing bodies. Null mutants of DCP1, DCP2, and VCS accumulate capped mRNAs with a reduced degra…
exosome complex component CSL4	CSL4, EXOSC1	RNA degradation	Nucleic acid-binding, OB-fold-like protein
M-phase phosphoprotein 6, animal type	MPHOSPH6, MPP6	RNA degradation	scarecrow-like transcription factor 11 (SCL11)
CCR4-NOT transcription complex subunit 4	CNOT4, NOT4, MOT2	RNA degradation	E3 ligase involved in regulation of chloroplast protein synthesis through activity of PGR3
DNA-directed RNA polymerase II subunit RPB7	RPB7, POLR2G/NRPB7	RNA polymerase	Non-catalytic subunit specific to DNA-directed RNA polymerase II; the ortholog of budding yeast RPB7
phytochrome E	PHYE	Signaling proteins	member of Histidine Kinase
nucleic acid binding/RNA binding protein	survival of motor neuron-related-splicing factor 30/SMNDC1, SPF30	Spliceosome	Similar to SPF30 splicing factor. Under circadian control. Mutants have defects in alternative splicing and show more intron retention compared to wt.
pre-mRNA-processing factor 39/ Tetratricopeptide repeat (TPR)-like superfamily protein	PRPF39, PRP39	Spliceosome	Encodes a U1 small nuclear ribonucleoprotein (snRNP) factor involved in alternative splicing
beta-glucosidase	bglB	Starch and sucrose metabolism	Role in cell wall modification
sucrose-phosphate synthase		Starch and sucrose metabolism	Encodes a sucrose-phosphate synthase activity. This is the major leaf isoform.
granule-bound starch synthase/ UDP-Glycosyltransferase superfamily protein	WAXY/ GBSS1	Starch and sucrose metabolism	Glucosyltransferase specifically responsible for elongating amylose polymers
sterol 22-desaturase	CYP710A	Steroid biosynthesis	Encodes a protein with C22-sterol desaturase activity. The enzyme was shown to catalyze in the presence of NADPH the conversion of β-sitosterol to stigmasterol, but not that of 24-epi-campesterol to brassicasterol (unlike CYP710A2)
LOB domain-containing protein 29	LBD29	Transcription factors	This gene contains two auxin-responsive element (AuxRE). Required for triggering cell reprogramming during callus formation
mediator of RNA polymerase II transcription subunit 10	MED10, NUT2	Transcription machinery	Mediator complex, subunit Med10
pentatricopeptide repeat domain-containing protein 1	PTCD1	Transfer RNA biogenesis and Mitochondrial biogenesis	required for proper assembly of the ETC
translation initiation factor eIF-2B subunit beta	EIF2B2/ NagB/RpiA/CoA transferase-like superfamily protein	Translation factors	NagB/RpiA/CoA transferase-like superfamily protein
mTERF domain-containing protein, mitochondrial	MTERFD	Translation factors and Mitochondrial biogenesis
translation initiation factor IF-2	infB, MTIF2/ FUG1	Translation factors and mitochondrial biogenesis
bile acid:Na+ symporter, BASS family	TC.BASS	Transporter	Chloroplast inner membrane, pantothenate transporter.
solute carrier family 15 (peptide/histidine transporter), member 3/4	SLC15A3_4, PHT	Transporters
solute carrier family 29 (equilibrative nucleoside transporter), member 1/2/3----Nucleoside transporter family protein	SLC29A1_2_3, ENT1_2_3	Transporters	Nucleoside transportation
transmembrane ascorbate-dependent reductase	CYB561	Transporters
solute carrier family 15 (peptide/histidine transporter), member 3/4	SLC15A3_4, PHT	Transporters
KUP system potassium uptake protein	kup	Transporters	Potassium transportation
solute carrier family 25 (mitochondrial adenine nucleotide translocator), member 4/5/6/31	SLC25A4S, ANT	Transporters
multidrug resistance protein, MATE family	TC.MATE, SLC47A, norM, mdtK, dinF	Transporters	Encodes a member of the ATP-binding cassette (ABC) transporter family that is involved in auxin transport and is involved in postembryonic organ separation. Also known as AtMDR11 and PGP19. Possibly regulates auxin-dependent responses by influencing basipetal auxin transport in the root. Acts upstream of phyA in regulating hypocotyl elongation and gravitropic response. Exerts nonredundant, partia…
solute carrier family 35, member E3	SLC35E3	Transporters	UXT3 is a member of the NST-KT subfamily of nucleotide/sugar transporters. It is localized to the golgi and functions as a UDP-Xyl transporter.
ammonium transporter, Amt family	amt, AMT, MEP	Transporters	Encodes a plasma membrane localized ammonium transporter. Contains a cytosolic trans-activation domain essential for ammonium uptake. The mRNA is cell-to-cell mobile
solute carrier family 35, member D1/2/3	SLC35D1_2_3	Transporters	UDP-N-acetylglucosamine/UDP-glucose/GDP-mannose transporter
solute carrier family 13 (sodium-dependent dicarboxylate transporter)/ tonoplast dicarboxylate transportermember 2/3/5	SLC13A2_3_5, TDT	Transporters	Encodes a tonoplast malate/fumarate transporter
solute carrier family 23 (nucleobase transporter), member 1	SLC23A1, SVCT1	Transporters	Encodes a plasma-membrane localized nucleobase transporter capable of transporting adenine, guanine, uracil and hypoxanthine. Likely to be a proton-nucleobase symporter
indole-3-pyruvate monooxygenase	YUCCA	Tryptophan metabolism	Mutant has elevated levels of free IAA in dominant mutant allele; Flavin Monooxygenase-Like Enzyme; Auxin Biosynthesis
tocopherol cyclase	VTE1, SXD1	Ubiquinone and other terpenoid-quinone biosynthesis	Tocopherol cyclase involved in tocopherol (vitamin E)synthesis. VTE1 over-expressing plants have increased tocopherol indicating VTE1 is a major limiting factor in tocopherol synthesis. Mutants defective in this gene accumulate high amounts of zeaxanthin in conditions of high light or low temperature. Plays a role in the adaptation to low temperature stress, notably phloem loading.
ubiquitin-activating enzyme E1	UBE1, UBA1	Ubiquitin mediated proteolysis	Encodes a ubiquitin-activating enzyme (E1), involved in the first step in conjugating multiple ubiquitins to proteins targeted for degradation. Gene is expressed in most tissues examined. Mutant is able to revert the constitutive defense responses phenotype of snc1, which indicates the gene is involved in defense response. It also indicates that ubiquitination plays a role in plant defense signal…
E3 ubiquitin-protein ligase SIAH1	SIAH1	Ubiquitin mediated proteolysis
E3 ubiquitin-protein ligase TRIP12	TRIP12	Ubiquitin mediated proteolysis	encodes a member of HECT ubiquitin protein ligase family that is involved in trichome cell morphogenesis. Mutants in this gene exhibit supernumerary trichome branches and increased DNA content
ariadne-1	ARIH1	Ubiquitin system	RING/U-box superfamily protein
E3 ubiquitin-protein ligase ATL6/9/15/31/42/55	ATL6S	Ubiquitin system
E3 ubiquitin-protein ligase Arkadia	RNF111	Ubiquitin system	E3 ubiquitin-protein ligase
Delta4-3-oxosteroid 5beta-reductase/ NAD(P)-binding Rossmann-fold superfamily protein	VEP1	Unclassified: metabolism	encodes a progesterone-5beta-reductase-like protein. It has enone reductase activity against a wide range of substrates, including 3-oxo-Δ-4,5-steroids in vitro. The in vivo substrates and product of this enzyme have not yet been elucidated but it is likely to participate in steroid metabolism. The protein contains a mammalian death domain involved in programmed cell death. The gene is expressed …
glyoxal/methylglyoxal oxidase	GLX	Unclassified: metabolism	Encodes Ni+ dependent glyoxalase I homolog ATGLX1.
kinase		Unclassified: metabolism
acid phosphatase type 7	ACP7	Unclassified: metabolism	Expression is upregulated in the shoot of cax1/cax3 mutant and is responsive to phosphate (Pi) and not phosphite (Phi) in roots and shoots
expansin	exlX	Unclassified: metabolism	member of BETA-EXPANSINS. Naming convention from the Expansin Working Group
nucleobase:cation symporter-1, NCS1 family	TC.NCS1	Unclassified: signaling and cellular processes	Encodes PLUTO (plastidic nucleobase transporter), a member of the Nucleobase:Cation-Symporter1 protein family, capable of transporting purine and pyrimidine nucleobases
pyridoxal 5'-phosphate synthase pdxS subunit	pdxS, pdx1	Vitamin B6 metabolism	Encodes a protein predicted to function in tandem with PDX2 to form glutamine amidotransferase complex with involved in vitamin B6 biosynthesis. The mRNA is cell-to-cell mobile.
cytokinin dehydrogenase	CKX	Zeatin biosynthesis	It encodes a protein whose sequence is similar to cytokinin oxidase/dehydrogenase, which catalyzes the degradation of cytokinins.Acts on zeatin 9-riboside-50-triphosphate substrate
biphenyl-4-hydroxylase	cytochrome P450 CYP736A12-like
N-alpha-acetyltransferase 60	NAA60		Plasma membrane-anchored post-translationally acting N-acetyltransferase involved in high salt stress response.
Ras-related protein Rab-5A/5C	Rab5A/5C		small GTP binding protein. The mRNA is cell-to-cell mobile.
microtubule-associated serine/threonine kinase	MAST
LOB domain-containing protein 18, LOB domain-containing protein 16	LBD18, LBD16
programmed cell death protein 4	PDCD4		Encodes a protein that by its interaction with HAM acetyltransferases plays an important role during DNA damage responses induced by UV-B radiation and participates in programmed cell death programs
Zinc finger HIT domain-containing protein	-	-	-
BEST Arabidopsis thaliana protein match is Calcium-binding EF hand family protein (TAIR AT1G64850.1)	-	-	-
endomembrane system organization	-	-	-
Homeobox protein	-	-	-
Belongs to the tetraspanin (TM4SF) family	-	-	-
BEST Arabidopsis thaliana protein match is	-	-	-
Conserved region of unknown function on GLTSCR protein	-	-	-
metallothionein-like protein	-	-	-
Acts as a Mg(2 ) transporter. Can also transport other divalent cations such as Fe(2 ), Sr(2 ), Ba(2 ), Mn(2 ) and Co(2 ) but to a much less extent than Mg(2 )	-	-	-
ntmc2t4,ntmc2type4	-	-	-
Miraculin-like	-	-	-
DA1-related	-	-	-
tRNA rRNA methyltransferase (SpoU) family protein	-	-	-
beta-D-xylosidase	-	-	-
protein import into mitochondrial matrix	-	-	-
O-acyltransferase (WSD1-like)	-	-	-
Wall-associated receptor kinase C-terminal	-	-	-
Transcription factor	-	-	-
Amidohydrolase	-	-	-
Protein ENHANCED DISEASE RESISTANCE	-	-	-
Pentatricopeptide repeat-containing protein	-	-	-
receptor-like serine threonine-protein kinase	-	-	-
Protein trichome berefringence-like 7	-	-	-
Remorin, C-terminal region	-	-	-
strubbelig-receptor family	-	-	-
Non-catalytic subunit	-	-	-
Pentatricopeptide repeat-containing protein	-	-	-
domain-containing protein	-	-	-
domain in TBC and LysM domain containing proteins	-	-	-
Early nodulin-like protein	-	-	-
aluminum-activated malate transporter	-	-	-
Protein BPS1, chloroplastic-like	-	-	-
Protein of unknown function (DUF616)	-	-	-
isoflavone	-	-	-
Zinc finger protein CONSTANS-LIKE	-	-	-
ABC transporter I family member	-	-	-
E3 ubiquitin-protein ligase	-	-	-
exonuclease	-	-	-
REF SRPP-like protein	-	-	-
Protein FAM135B-like isoform X1	-	-	-
EXORDIUM-like	-	-	-
serine threonine-protein kinase	-	-	-
Tobamovirus multiplication protein	-	-	-
Omega-hydroxypalmitate O-feruloyl	-	-	-
zinc metalloprotease EGY2 chloroplastic	-	-	-
Pentatricopeptide repeat-containing protein At5g67570	-	-	-
PAR1 protein	-	-	-
Protein SDE2 homolog	-	-	-
serine threonine-protein kinase	-	-	-
Defective in exine formation	-	-	-
Cysteine-rich receptor-like protein kinase	-	-	-
Kanadaptin	-	-	-
Microtubule-associated protein	-	-	-
TPR repeat-containing protein At1g05150-like	-	-	-
MFP1 attachment factor	-	-	-
DNA-directed primase polymerase	-	-	-
CDGSH iron-sulfur domain-containing protein	-	-	-
Belongs to the 'GDSL' lipolytic enzyme family	-	-	-
ETO1-like protein 1	-	-	-
21 kDa protein-like	-	-	-
Vicilin-like antimicrobial peptides	-	-	-
Nucleotidyltransferase domain	-	-	-
Zinc finger CCCH domain-containing protein	-	-	-
Phosphatidylcholine diacylglycerol cholinephosphotransferase	-	-	-
Plastid division protein	-	-	-
LRR receptor-like serine threonine-protein kinase	-	-	-
Protein of unknown function (DUF1499)	-	-	-
(E 0.0) protein kinase family protein	-	-	-
epoxide hydrolase	-	-	-
Alpha/beta hydrolase family	-	-	-
F-box LRR-repeat protein	-	-	-
PGR5-like protein	-	-	-
(S)-coclaurine N-methyltransferase-like	-	-	-
Pentatricopeptide repeat-containing protein	-	-	-
Belongs to the protein kinase superfamily. Ser Thr protein kinase family	-	-	-
Peroxisomal membrane protein	PEX11	Transporter	Act as pore ion channnels
BTB POZ domain-containing protein	-	-	-
CSC1-like protein At4g35870	-	-	-
Bifunctional protein FolD	-	-	-
zinc finger CCCH domain-containing protein	-	-	-
Heme-binding protein	-	-	-
Pollen Ole e 1 allergen and extensin	-	-	-
inactive receptor kinase	-	-	-
Heavy metal-associated isoprenylated plant protein	-	-	-
Soul heme-binding family protein	-	-	-
oligopeptide transporter	-	-	-
F-Box protein	-	-	-
ABC transporter I family member	-	-	-
methylesterase	-	-	-
glycosyl hydrolase family 10 protein	-	-	-
ABC transporter G family member	-	-	-
DNA mismatch repair protein	-	-	-
Zeaxanthin epoxidase	-	-	-
Zein-binding	-	-	-
beta-galactosidase	-	-	-
Cysteine-rich repeat secretory protein	-	-	-
Homeobox protein BEL1 homolog	-	-	-
Histidine protein methyltransferase 1 homolog	-	-	-
Kinase-like protein TMKL1	-	-	-
Belongs to the iron ascorbate-dependent oxidoreductase family	-	-	-
Synaptonemal complex protein	-	-	-
Not annotated	-	-	-
Not annotated	-	-	-
Not annotated	-	-	-
Not annotated	-	-	-
Genes from line 188 till 292 were obtained from eggNOG mapper provided description

## Sheet: Table S14
Supplementary Table S14. Gene structure of BIA biosynthetic genes of T. cordifolia and other Ranunculales species
Gene symbol	T. cordifolia		C. chinensis		T. thalictroides		K. uniflora		C. tomentella		P. somniferum
	Exons	Gene length	Exons	Gene length	Exons	Gene length	Exons	Gene length	Exons	Gene length	Exons	Gene length
TAT	7	4562	7	6042	7	2603	7	5598	7	2875	7	2595
TYDC	1	1698	1	1554	1	1557	1	1533	1	1509	1	1575
3OHase	2	3203	3	2344	4	4164	2	1912	2	1957	2	1915
4OMT	2	1875	2	1915	2	1128	2	1141	2	1460	2	1151
CAS	3	2153	3	2449	3	1796	3	3424	3	3428	3	1821
CNMT	8	4144	8	2935	8	2197	8	6129	8	1784	8	1912
CoOMT	2	2020	2	1183	2	1166	2	1141	2	1460	2	1148
RNMT	7	3051	8	2935	8	2197	8	6129	8	1784	8	1835
CTS	2	1580	2	2170	2	1608	2	6090	2	2133	2	1608
NCS	3	837	2	1358	2	768	2	610	7	4906	2	667
NMCH	2	1973	3	1747	2	1589	2	6090	2	2133	11	7295
NOMT	2	1586	2	1346	2	1136	2	1141	2	1133	2	1148
SOMT	3	2446	3	1355	3	1246	4	1885	3	1290	3	1268
STOX	1	1647	1	1593	1	1593	1	1593	1	1575	1	1605

## Sheet: Table S15
Supplementary Table S15. T. cordifolia genes involved in secondary metabolites biosynthesis showing signatures of adaptive evoltuion
Name	Symbol	Signatures of adaptive evolution
BIA biosynthesis pathway
Tyrosine aminotransferase	TAT	Unique amino acid substitutions
Tyrosine decarboxylase	TYDC	Positive selection and unique amino acid substitutions
(S)-Canadine synthase	CAS	Positive selection and unique amino acid substitutions
Terpenoid biosynthesis pathway
1-deoxy-D-xylulose-5-phosphate synthase	DXS	Positive selection and unique amino acid substitutions
4-diphosphocytidyl-2-C-methyl-D-erythritol kinase	ispE	Unique amino acid substitutions
Acetoacetyl-CoA thiolase	AACT	Positive selection and unique amino acid substitutions
4-hydroxy 3-methylbut-2-en-1-yl diphosphate reductase	ispH	High nucleotide divergence
Phosphomevalonate kinase	PMK	Positive selection
Farnesyl diphosphate synthase	FPPS	Positive selection and unique amino acid substitutions
Geranylgeranyl diphosphate synthase	GGPS	Unique amino acid substitutions
Farnesol kinase	FOLK	Positive selection
Lignin biosynthesis pathway
Phenylalanine ammonia lyase	PAL	All three signatures
Trans-cinnamate 4-monooxygenase	C4H	Unique amino acid substitutions
4-coumarate—CoA ligase	4CL	Positive selection and unique amino acid substitutions
Shikimate O-hydroxycinnamoyltransferase	HCT	Positive selection
5-O-(4-coumaroyl)-D-quinate monooxygenase	C3H	Positive selection and unique amino acid substitutions
Caffeoyl-CoA O-methyltransferase	CcoAOMT	Positive selection
Cinnamoyl-CoA reductase	CCR	Positive selection and unique amino acid substitutions
Cinnamyl-alcohol dehydrogenase	CAD	Positive selection and unique amino acid substitutions
Flavonoid biosynthesis pathway
Phenylalanine ammonia lyase	PAL	All three signatures
Cinnamate 4-hydroxylase	C4H	Unique amino acid substitutions
4-coumaroyl CoA ligase	4CL	Positive selection and unique amino acid substitutions
Flavanone 3-hydroxylase	F3H	Unique amino acid substitutions
Flavonol synthase	FLS	Unique amino acid substitutions
Dihydroflavonol 4-reductase	DFR	Unique amino acid substitutions and high nucleotide divergence
Uridine diphosphate (UDP)-glucose flavonoid-3-O-glycosyltransferase	UFGT	Positive selection
Anthocyanidin reductase	ANR	Unique amino acid substitutions and high nucleotide divergence

## Sheet: Table S16
Supplementary Table S16. Genes involved in Arbuscular Mycorrhizal association in plants
Gene ID	Gene name or category
NOPE	GlcNAc transporter
CCD1	Carotenoid cleavage dioxygenase 1
CCD7	Carotenoid cleavage dioxygenase 7
CCD8	Carotenoid cleavage dioxygenase 8
SYMRK	Symbiosis receptor kinase
LYK3	LysM domain receptor-like kinase
D14	Strigolactone esterase
D3	F-box protein
Castor	Cation channel
NUP85	Nucleoporin 85
NUP133	Nucleoporin 133
NENA	WD40 repeat nucleoporin
MCA8	SERCA-type calcium ATPase
CNCG15	Cyclic nucleotide-gated channel 15
CCaMK	Ca2+/calmodulin-dependent protein kinase
CYCLOPS	Coiled-coil domain containing protein
DELLA, RAD1, DIP1, NSP1, NSP2, MIG1, LOM1	GRAS transcription factor
DIS	Keto-acyl ACP synthase 1
VAMP721D	R-SNAREs/ vesicle- associated membrane protein
SYP132A	Qa-SNARE/syntaxin
VTI12	Ab-SNARE
MSBP1	Membrane-bound steroid-binding protein
STR	ABC transporter G family member STR
STR2	ABC transporter G family member STR2
RAM2	Required for Arbuscular Mycorrhization 2
Skl1	Sickle 1 (EIN2-like protein, nramp transporter)
SUNN	Leucine-rich repeat receptor-like kinase protein SUNN
HAR1	Leucine-rich repeat receptor-like kinase protein HAR1
SUT2	Sucrose transport protein 2
SbtM1	Subtilisin-like serine protease
SCP1	Serine carboxypeptidase 1
AHA1	ATPase
PT13	Phosphate Transporter 13
AMT	Ammonium Transporter
RFCb	Replication factor C subunit b
PP2AB'	Protein phosphatase 2A
KIN3	Kinase 3
PUB1, CEREBRUS	E3 ubiquitin ligase
CYT733A1	P450 enzyme
FatM	Acyl-(ACP) thioesterase
VAPYRIN	MSP and ANK repeat-containing protein
NF-YA1	CCAAT-binding transcription factor
PDR1	ABC transporter
ERF1	AP2 transcription factor
EXO70I	Exocyst complex protein
MYB1	MYB transcription factor
PT4	Phosphate transporter

## Sheet: Table S19
Supplementary Table S19.Genes associated with plant growth, phytohormones, abiotic stress and biotic stress tolerance showing all three signatures of adaptive evolution in T. cordifolia
Name	Pathway	Role
Plant growth and development
meiotic recombination protein SPO11	Chromosome and associated proteins	In cell division
gamma-tubulin complex component 2	Cytoskeleton proteins, Chromosome and associated proteins, Exosome	Incell division
beta-arabinofuranosyltransferase/ Nucleotide-diphospho-sugar transferase family protein	Glycosyltransferases	In cell wall biosynthesis
cellulose synthase A	Glycosyltransferases	In cell wall biosynthesis and modification
UDP-glucuronate 4-epimerase	Ascorbate and aldarate metabolism	In cell wall modification
alpha-1,4-galacturonosyltransferase	Amino sugar and nucleotide sugar metabolism	In cell wall modification
chlorophyll/bacteriochlorophyll a synthase	Porphyrin metabolism	In Chlorophyll biosynthesis
enolase-phosphatase E1, methylthioribulose 1-phosphate dehydratase / enolase-phosphatase E1	Cysteine and methionine metabolism	In leaf scenescenes
peroxin-7	Peroxisome	In plant reproduction, seed development, seed germination and early seedling establishment
peroxin-5	Peroxisome	In plant reproduction, seed development, seed germination and early seedling establishment
peroxin-14	Peroxisome	In plant reproduction, seed development, seed germination and early seedling establishment
aminotransferase	Amino acid related enzymes	As tyrosine phenylalanine specific aminotransferase
mTERF domain-containing protein, mitochondrial	Translation factors and Mitochondrial biogenesis	In in chloroplast and mitochondria biogenensis
LOB domain-containing protein 18, LOB domain-containing protein 16	Transcription factors	In root development
cytokinin dehydrogenase	Zeatin biosynthesis	In nutrient uptake
E3 ubiquitin-protein ligase SIAH1	Ubiquitin mediated proteolysis	In root formation
E3 ubiquitin-protein ligase Arkadia	Ubiquitin system	In flowering pathway
solute carrier family 23 (nucleobase transporter), member 1	Transporters	In plant growth, development and resistance to stress
ariadne-1	Ubiquitin system	In tissue development
LOB domain-containing protein 29	Transcription factors	In lateral root formation
multidrug resistance protein, MATE family	Transporters	In divergent compound transportation
indole-3-pyruvate monooxygenase	Tryptophan metabolism	In plant development, flower formation and embryo development
sterol 22-desaturase	Steroid biosynthesis	In maintaining correct membrane sterol compositions required for normal plant growth.
callose synthase	Glycosyltransferases	In pollen development as a structural component
ammonium transporter, Amt family	Transporters	In root development
serine carboxypeptidase-like clade II	Peptidases and inhibitors	In plant growth, development and resistance to stress
exocyst complex component 5	Membrane trafficking	In plant growth
exocyst complex component 6	Membrane trafficking	In plant growth
expansin	Unclassified: metabolism	In root growth and fruit ripening
E3 ubiquitin-protein ligase ATL6/9/15/31/42/55	Ubiquitin system	In regulation of in C/N responses
protein lin-54	Cellular senescence	In development of both pollen and ovules and fertility
cytochrome P450 family 714 subfamily A1, gibberellin 13-/12alpha-oxidase	Cytochrome P450	In biomass growth
cytochrome P450 family 78 subfamily A	Cytochrome P450	In generation of growth stimulating signals
katanin p60 ATPase-containing subunit A1	Cytoskeleton proteins	Required for the specification of cell fates from early in development
glucose-6-phosphate isomerase	Glycolysis / Gluconeogenesis	In starch accumulation
2,3-bisphosphoglycerate-independent phosphoglycerate mutase	Glycolysis / Gluconeogenesis	In pollen development and stomatal movement
phosphatidylinositol 4-phosphatase	Inositol phosphate metabolism	In normal cell morphogenesis, cell wall synthesis, and actin organization
Rab9 effector protein with kelch motifs	Membrane trafficking	As key mediator of vesicle transport
UDPglucose 6-dehydrogenase	Pentose and glucuronate interconversions	In the plant growth and development
KDEL-tailed cysteine endopeptidase	Peptidases and inhibitor	In tapetal programmed cell death and pollen development
glutaredoxin domain-containing cysteine-rich protein 1/ Glutaredoxin family protein	Protein families: genetic information processing	In chloroplast movement
magnesium-dependent phosphatase 1/Haloacid dehalogenase-like hydrolase (HAD) superfamily protein	Protein phosphatases and associated proteins	In phosphate accumulation
exosome complex component RRP41/ 3'-5'-exoribonuclease family protein	RNA degradation	In development of gametophytes
mRNA-decapping enzyme 1B	RNA degradation	In post embryonic development
M-phase phosphoprotein 6, animal type	RNA degradation	In root development
DNA-directed RNA polymerase II subunit RPB7	RNA polymerase	In early embryogenesis and viablility
phytochrome E	Signaling proteins	In flowering
pre-mRNA-processing factor 39/ Tetratricopeptide repeat (TPR)-like superfamily protein	Spliceosome	In flowering
sucrose-phosphate synthase	Starch and sucrose metabolism	In controlling sucrose synthesis
granule-bound starch synthase/ UDP-Glycosyltransferase superfamily protein	Starch and sucrose metabolism	In starch synthesis
solute carrier family 29 (equilibrative nucleoside transporter), member 1/2/3----Nucleoside transporter family protein	Transporters	In pollen germination and vegetative growth
KUP system potassium uptake protein	Transporters	In regulation of cell size
solute carrier family 35, member D1/2/3	Transporters	In cell wall structure and plant development,
solute carrier family 13 (sodium-dependent dicarboxylate transporter)/ tonoplast dicarboxylate transportermember 2/3/5	Transporters	In development of different tissues
E3 ubiquitin-protein ligase TRIP12	Ubiquitin mediated proteolysis	In trichrome and vascular development
Delta4-3-oxosteroid 5beta-reductase/ NAD(P)-binding Rossmann-fold superfamily protein	Unclassified: metabolism	In vascular strand development
nucleobase:cation symporter-1, NCS1 family	Unclassified: signaling and cellular processes	In plastidic uracil salvage
pyridoxal 5'-phosphate synthase pdxS subunit	Vitamin B6 metabolism	In root and leaf development and necessary for post-embryonic root and shoot development
Ras-related protein Rab-5C	Endocytosis	In trafficking of storage protein
Ras-related protein Rab-6A	Membrane trafficking	In cell wall modification
galacturan 1,4-alpha-galacturonidase	Pentose and glucuronate interconversions	In cell wall modification
pectinesterase	Pentose and glucuronate interconversions	In cell wall modification
ADP-ribosylation factor related protein 1/ GTP-binding protein 1	Membrane trafficking	In Golgi maintenance and cell plate formation
conserved oligomeric Golgi complex subunit 7	Membrane trafficking	In organ development
small subunit ribosomal protein S13e	Ribosome	In leaf development
large subunit ribosomal protein L9e	Ribosome	In leaf vascular patterning
ethanolamine kinase/ Protein kinase superfamily protein	Glycerophospholipid metabolism	In phospholipid biosynthesis
AP-1 complex subunit gamma-1	Membrane trafficking	In pollen development
RAB6A-GEF complex partner protein 1/ Quinoprotein amine dehydrogenase, beta chain-like; RIC1-like guanyl-nucleotide exchange factor	Membrane trafficking	In growth regulation of different plant cells by regulating the dynamics of MF or MT in specific tissues
nucleoside-diphosphate kinase	Purine metabolism	In root metabolism-homeostasis of root respiration, glycolytic flux, reactive oxygen species production and growth
serine/threonine-protein kinase TTK/MPS1	Protein kinases and Chromosome and associated proteins	In secondary root development
p24 family protein beta-1/ emp24/gp25L/p24 family/GOLD family protein	Membrane trafficking	In seed development
FAS-associated factor 2/ UBX domain-containing protein	Messenger RNA biogenesis	In seed germination
beta-glucuronosyltransferase	Glycosyltransferases	In cell elongation
phosphatidylinositol 4-kinase B	Inositol phosphate metabolism	In root hair elongation
respiratory burst oxidase	MAPK signaling pathway - plant and Plant-pathogen interaction	In plant growth, differentiation
Abiotic stress tolerance
tetratricopeptide repeat protein 7	Membrane trafficking	In osmotic stress tolerance
Delta4-3-oxosteroid 5beta-reductase/ NAD(P)-binding Rossmann-fold superfamily protein	Unclassified: metabolism	play different roles in stress and defense mechanisms
ariadne-1	Ubiquitin system	responsive towards the abiotic stresses, play important roles in plant tolerance to aluminum stress
acyl-CoA oxidase	Fatty acid degradation	stress response
glyoxal/methylglyoxal oxidase	Unclassified: metabolism	In abiotic stress tolerance
immunoglobulin-binding protein 1/2A phosphatase associated protein of 46 kD	Autophagy - other	In cold stress tolerance
autophagy-related protein 2	Autophagy - other	in oxidative stress tolerance
heat shock 70kDa protein 4	Chaperones and folding catalysts	In heat stress tolerance
gibberellin 2beta-dioxygenase	Diterpenoid biosynthesis	In salt and drought stress tolerance
acetyl-CoA carboxylase biotin carboxyl carrier protein	Fatty acid biosynthesis	In abiotic stress tolerance
2-amino-4-hydroxy-6-hydroxymethyldihydropteridine diphosphokinase / dihydropteroate synthase	Folate biosynthesis	In response to oxidative stress
glycerol-3-phosphate acyltransferase	Glycerolipid metabolism	In abiotic stress tolerance
choline monooxygenase	Glycine, serine and threonine metabolism	In abiotic stress tolerance
callose synthase	Glycosyltransferases	In abiotic stress tolerance
hydroxyproline-rich glycoprotein family protein/ nucleoporin p58/p45	Nucleocytoplasmic transport	In salt and drought stress tolerance
phenylalanine/tyrosine ammonia-lyase	Phenylpropanoid biosynthesis	In abiotic stress tolerance
4-coumarate--CoA ligase	Phenylpropanoid biosynthesis	In salt and drought stress tolerance
shikimate O-hydroxycinnamoyltransferase	Phenylpropanoid biosynthesis	In cold, salt and drought tolerance
cyclic nucleotide gated channel, plant	Plant-pathogen interaction	In heat, cold, salt and drought stress tolerance
cyclic nucleotide gated channel, plant	Plant-pathogen interaction	In heat, cold, salt and drought stress tolerance
aarF domain-containing kinase/ Protein kinase superfamily protein	Protein kinases	In abiotic stress tolerance
chloride channel 7	Protein phosphatases and associated proteinsn and Ion channels	In chloride salt stress tolerance
malate synthase	Pyruvate metabolism	In salt stress tolerance
hydroxyacylglutathione hydrolase	Pyruvate metabolism	In abiotic stress tolerance
ATP-dependent RNA helicase DDX52/ROK1	Ribosome biogenesis	In abiotic stress tolerance
nucleic acid binding/RNA binding protein	Spliceosome	In abiotic stress tolerance
sterol 22-desaturase	Steroid biosynthesis	In abiotic stress tolerance
mediator of RNA polymerase II transcription subunit 10	Transcription machinery	In abiotic stress tolerance
mTERF domain-containing protein, mitochondrial	Translation factors and Mitochondrial biogenesis	In heat and salt stress tolerance
bile acid:Na+ symporter, BASS family	Transporter	In salt stress tolerance
transmembrane ascorbate-dependent reductase	Transporters	In heat/ light stress tolerance
multidrug resistance protein, MATE family	Transporters	In abiotic stress tolerance
ammonium transporter, Amt family	Transporters	In abiotic stress tolerance
solute carrier family 23 (nucleobase transporter), member 1	Transporters	In cold, salt and drought tolerance
indole-3-pyruvate monooxygenase	Tryptophan metabolism	In cold, salt and drought tolerance
tocopherol cyclase	Ubiquinone and other terpenoid-quinone biosynthesis	In cold and oxidative stress tolerance
E3 ubiquitin-protein ligase SIAH1	Ubiquitin mediated proteolysis	In cold and drought stress tolerance
E3 ubiquitin-protein ligase Arkadia	Ubiquitin system	In cold, salt and drought tolerance
expansin	Unclassified: metabolism	In salt, drought and oxidative stress tolerance
cytokinin dehydrogenase	Zeatin biosynthesis	In salt stress tolerance
N-alpha-acetyltransferase 60	-	In salt and drought stress tolerance
programmed cell death protein 4	-	In salt stress tolerance
magnesium-dependent phosphatase 1/Haloacid dehalogenase-like hydrolase (HAD) superfamily protein	Protein phosphatases and associated proteins	To regulate Pi deficiency stress response
DELLA protein	Plant hormone signal transduction	To regulate salt and drought stress response
serine carboxypeptidase-like clade II	Peptidases and inhibitors	In response to abiotic stresses
calcium-dependent protein kinase	Plant-pathogen interaction	In cold, salt and drought stress signalling pathway
Ras-related protein Rab-6A	Membrane trafficking	In abiotic stress tolerance
pyridoxal 5'-phosphate synthase pdxS subunit	Vitamin B6 metabolism	In osmotic, salt, drought and oxidative stress tolerance
respiratory burst oxidase	MAPK signaling pathway - plant and Plant-pathogen interaction	In oxidative stress
Biotic stress tolerance
ubiquitin-activating enzyme E1	Ubiquitin mediated proteolysis	In plant defence signalling
DELLA protein	Plant hormone signal transduction	In response to pathogen stress
sterol 22-desaturase	Steroid biosynthesis	In pathogen resistance
cyclic nucleotide gated channel, plant	Plant-pathogen interaction	In plant defense signalling against pathogens
cyclic nucleotide gated channel, plant	Plant-pathogen interaction	In plant defense signalling against pathogens
E3 ubiquitin-protein ligase Arkadia	Ubiquitin system	In plant immune responses and pathogen perception
12-hydroxyjasmonoyl-L-amino acid 12-hydroxylase / fatty acid hydroxylase / cytochrome P450, family 94, subfamily C, polypeptide 1	Cytochrome P450	In wound response
acyl-CoA oxidase	Fatty acid degradation	In wound response
UDP-glucuronate 4-epimerase	Ascorbate and aldarate metabolism, Amino sugar and nucleotide sugar metabolism	In cell wall modification
autophagy-related protein 2	Autophagy - other	In biotic stress tolerance
golgi-specific brefeldin A-resistance guanine nucleotide exchange factor 1	Endocytosis	In biotic stress tolerance
acetyl-CoA carboxylase biotin carboxyl carrier protein	Fatty acid biosynthesis	In biotic stress tolerance
callose synthase	Glycosyltransferases	In biotic stress tolerance
phenylalanine/tyrosine ammonia-lyase	Phenylpropanoid biosynthesis	In plant defence and systemic resistance
4-coumarate--CoA ligase	Phenylpropanoid biosynthesis	Involved in secondary metabolite production against biotic stress
calcium-dependent protein kinase	Plant-pathogen interaction	Involved in Pathogen triggered immunity and Effector triggered immunity
translation initiation factor eIF-2B subunit beta	Translation factors	In pathogen defense and maintenance of cellular redox homeostasis.
multidrug resistance protein, MATE family	Transporters	In active transport of many divergent compounds in an ATP-dependent manner
ammonium transporter, Amt family	Transporters	In ammonium transportation
solute carrier family 23 (nucleobase transporter), member 1	Transporters	In reponse to biotic stress
biphenyl-4-hydroxylase	-	In accumulation of phytoalexins against pathogen attack
N-alpha-acetyltransferase 60	-	In biotic stress tolerance
interleukin-1 receptor-associated kinase 4	MAPK signalling pathway	In innate immune response through pathogen recognition receptors (PRRs)
7-deoxyloganetin glucosyltransferase	Monoterpenoid biosynthesis	In monoterpenoid biosynthesis against biotic stress
conserved oligomeric Golgi complex subunit 7	Membrane trafficking	In pathogen defense response
serine carboxypeptidase-like clade II	Peptidases and inhibitors	In pathogen defense
exocyst complex component 5	Membrane trafficking	involved in plant pathogen interaction in mycorrhizal association
exocyst complex component 6	Membrane trafficking	involved in plant pathogen interaction in mycorrhizal association
cellulose synthase A	Glycosyltransferases	In biotic stress resistance and cell wall biosynthesis and modification
respiratory burst oxidase	MAPK signaling pathway - plant and Plant-pathogen interaction	In response to pathogen fungal
phosphatidylinositol 4-kinase B	Inositol phosphate metabolism	In Salicylic Acid-Mediated Plant Defense Signaling
lysosomal Pro-X carboxypeptidase	Peptidases and inhibitors	In plant response to viral pathogen
expansin	Unclassified: metabolism	In pathogen resistance
E3 ubiquitin-protein ligase ATL6/9/15/31/42/55	Ubiquitin system	In plant defense responses and pathogen-associated cell wall formation
Phytohormone associated
shikimate O-hydroxycinnamoyltransferase	Phenylpropanoid biosynthesis	In ABA signalling
tetratricopeptide repeat protein 7	Membrane trafficking	In ABA responses
mTERF domain-containing protein, mitochondrial	Translation factors and Mitochondrial biogenesis	In altering ABA sensitivity
cyclic nucleotide gated channel, plant	Plant-pathogen interaction	In abscisic acid, auxin, ethylene, gibberellin, salicylic acid and methyl-jasmonate responses
cyclic nucleotide gated channel, plant	Plant-pathogen interaction	In abscisic acid, auxin, ethylene, gibberellin, salicylic acid and methyl-jasmonate responses
ATP-binding cassette, subfamily B (MDR/TAP), member 1	ABC transporters	In auxin response
LOB domain-containing protein 18, LOB domain-containing protein 16	Transcription factors	In auxin signalling
phenylalanine/tyrosine ammonia-lyase	Phenylpropanoid biosynthesis	In salicylic acid biosynthesis
PHYB activation tagged suppressor 1	Brassinosteroid biosynthesis	In brassinosteroid signal transduction
cytokinin dehydrogenase	Zeatin biosynthesis	In cytokinin degradation
enolase-phosphatase E1, methylthioribulose 1-phosphate dehydratase / enolase-phosphatase E1	Cysteine and methionine metabolism	In ethylene biosynthesis
programmed cell death protein 4	-	In ethylene signalling
ent-kaurene synthase	Diterpenoid biosynthesis	In gibberllin biosynthesis
gibberellin 2beta-dioxygenase	Diterpenoid biosynthesis	In gibberllin metabolism
E3 ubiquitin-protein ligase SIAH1	Ubiquitin mediated proteolysis	In hormone signalling
acyl-CoA oxidase	Fatty acid degradation	In jasmonic acid biosynthesis and response
12-hydroxyjasmonoyl-L-amino acid 12-hydroxylase / fatty acid hydroxylase / cytochrome P450, family 94, subfamily C, polypeptide 1	Cytochrome P450	In jasmonic acid response
E3 ubiquitin-protein ligase Arkadia	Ubiquitin system	as key regulators of hormone signaling
solute carrier family 23 (nucleobase transporter), member 1	Transporters	Transporters related to plant hormones (Abscisic acid, gibberellin, salicylic acid, auxin, MeJA)
DELLA protein	Plant hormone signal transduction	In repression of responses to gibberellins (GAs)
ariadne-1	Ubiquitin system	In response to plant hormones
LOB domain-containing protein 29	Transcription factors	In respose to auxin
bile acid:Na+ symporter, BASS family	Transporter	In signalling of many hormones, especially in ABA and ROS signal transduction pathways
ATP-dependent RNA helicase DDX52/ROK1	Ribosome biogenesis	In sugar-mediated ABA signalling
multidrug resistance protein, MATE family	Transporters	In transportation of phytohormones
nucleic acid binding/RNA binding protein	Spliceosome	In response to plant hormones
respiratory burst oxidase	MAPK signaling pathway - plant and Plant-pathogen interaction	In response to JA and ABA
indole-3-pyruvate monooxygenase	Tryptophan metabolism	In auxin biosynthesis
